# Supplementary material for: Ecosystem Engineer or Health Threat? Seasonal Occurrence, Farmers’ Perception and Zoonotic Parasite Load of the European Badger
Source: Animals (Basel). 2026 Mar 1;16(5):770. doi: 10.3390/ani16050770 (PMC12984882; doi:10.3390/ani16050770)
Supplement: Supplementary file 1 [file animals-16-00770-s001.zip]

Archive with 1 entries (1 files):
- animals-4164546-supplementary.pdf
